# Supplementary material for: Structural Basis of Redox-Sensing Transcriptional Repressor Rex with Cofactor NAD+ and Operator DNA
Source: Int J Mol Sci. 2022 Jan 29;23(3):1578. doi: 10.3390/ijms23031578 (PMC8836258; doi:10.3390/ijms23031578)
Supplement: Supplementary file 1 [file ijms-23-01578-s001.zip]

Archive with 5 entries (5 files):
- ijms-1534746-Supplementary.pdf
- Video S1.mp4
- Video S2.mp4
- Video S3.mp4
- Video S4.mp4
